# Supplementary material for: Risk Factors for Hospital Readmission for Clostridioides difficile Infection: A Statewide Retrospective Cohort Study
Source: Pathogens. 2022 May 8;11(5):555. doi: 10.3390/pathogens11050555 (PMC9147200; doi:10.3390/pathogens11050555)
Supplement: Supplementary file 1 [file pathogens-11-00555-s001.zip]

Archive with 1 entries (1 files):
- pathogens-1673823-Supplementary Material.pdf
